# Supplementary material for: Cyanide-bridged iron complexes as biomimetics of tri-iron arrangements in maturases of the H cluster of the di-iron hydrogenase
Source: Chem Sci. 2016 Feb 29;7(6):3710–9. doi: 10.1039/c6sc00213g (PMC6008931; doi:10.1039/c6sc00213g)
Supplement: Supplementary file 2 [file SC-007-C6SC00213G-s002.zip]

Archive with 24 entries (23 files):
- xyz/
- xyz/1'.xyz
- xyz/1-TS.xyz
- xyz/1.xyz
- xyz/A'.xyz
- xyz/A-TS''.xyz
- xyz/A-TS'.xyz
- xyz/A-TS.xyz
- xyz/A.xyz
- xyz/ADT-A'.xyz
- xyz/ADT-A-TS.xyz
- xyz/ADT-A.xyz
- xyz/B'.xyz
- xyz/B.xyz
- xyz/C'.xyz
- xyz/C.xyz
- xyz/D'.xyz
- xyz/D-TS.xyz
- xyz/D.xyz
- xyz/z'.xyz
- xyz/z-INT1.xyz
- xyz/z-TS1.xyz
- xyz/z-TS2.xyz
- xyz/z.xyz
