# Supplementary material for: Cyanide-bridged iron complexes as biomimetics of tri-iron arrangements in maturases of the H cluster of the di-iron hydrogenase
Source: Chem Sci. 2016 Feb 29;7(6):3710–9. doi: 10.1039/c6sc00213g (PMC6008931; doi:10.1039/c6sc00213g)
Supplement: Supplementary file 2 [file SC-007-C6SC00213G-s002.zip › xyz/1'.xyz]

25
Molecule Name
Fe     -1.243500   -0.308700    0.020000
Fe      1.308300   -0.258700   -0.022000
S       0.016500    0.820500    1.558700
S      -0.041300    0.797900   -1.553300
O      -1.969300   -2.406700   -1.906000
O      -3.860000    1.003500   -0.034300
O       1.875000   -2.276300   -2.091700
O       3.783800    1.345400   -0.092000
O       2.038200   -2.203900    2.068500
C       0.106300    2.650300    1.257900
C       0.017000    2.637900   -1.296900
C      -1.661400   -1.575300   -1.154800
C      -2.818500    0.476200    0.015000
C       1.628700   -1.480400   -1.279200
C       2.793500    0.727100   -0.059000
C       1.723000   -1.437800    1.257800
H      -0.354800    3.095900    2.147800
H       1.168500    2.922700    1.251400
H       1.072700    2.925200   -1.376200
H      -0.516700    3.053300   -2.160300
C      -0.600200    3.150600    0.000600
H      -0.561800    4.253400   -0.009200
H      -1.658100    2.864900    0.039700
C      -1.877400   -2.328700    2.310100
N      -1.606400   -1.553100    1.458400
