# Supplementary material for: Cyanide-bridged iron complexes as biomimetics of tri-iron arrangements in maturases of the H cluster of the di-iron hydrogenase
Source: Chem Sci. 2016 Feb 29;7(6):3710–9. doi: 10.1039/c6sc00213g (PMC6008931; doi:10.1039/c6sc00213g)
Supplement: Supplementary file 2 [file SC-007-C6SC00213G-s002.zip › xyz/1-TS.xyz]

25
Molecule Name
Fe     -1.228500   -0.385600    0.099300
Fe      1.324100   -0.185900   -0.023800
S      -0.000400    0.914300    1.513700
S      -0.139700    0.654000   -1.570900
O      -1.846400   -2.644200   -1.683900
O      -3.913500    0.778900    0.001500
O       1.929200   -2.353600   -1.926400
O       3.678300    1.564500   -0.330100
O       2.288300   -1.870400    2.194300
C      -0.031900    2.721400    1.089300
C      -0.208900    2.509200   -1.455500
C      -1.587300   -1.766500   -0.967200
C      -2.845200    0.311000    0.068700
C       1.664300   -1.501200   -1.180200
C       2.734600    0.887600   -0.200400
C       1.879300   -1.213200    1.331200
H      -0.495600    3.200300    1.960300
H       1.009800    3.058700    1.028500
H       0.819700    2.859300   -1.605500
H      -0.805900    2.816900   -2.322600
C      -0.808500    3.081900   -0.174500
H      -0.837900    4.181200   -0.268900
H      -1.845100    2.740300   -0.072000
N      -1.825100   -1.361900    2.003500
C      -1.196600   -2.256300    1.516100
