# Supplementary material for: Cyanide-bridged iron complexes as biomimetics of tri-iron arrangements in maturases of the H cluster of the di-iron hydrogenase
Source: Chem Sci. 2016 Feb 29;7(6):3710–9. doi: 10.1039/c6sc00213g (PMC6008931; doi:10.1039/c6sc00213g)
Supplement: Supplementary file 2 [file SC-007-C6SC00213G-s002.zip › xyz/1.xyz]

25
Molecule Name
Fe     -1.249600   -0.255200   -0.022200
S       0.007900    0.801800    1.561100
S       0.035000    0.839600   -1.563600
O      -1.982500   -2.352700   -1.937500
O      -3.852900    1.080200   -0.027700
C       0.153000    2.634900    1.288000
C       0.156100    2.668600   -1.267000
C      -1.671100   -1.514700   -1.193400
C      -2.810800    0.551300   -0.011300
H      -0.325500    3.077600    2.170000
H       1.222000    2.878000    1.321800
H       1.222900    2.921400   -1.297200
H      -0.327700    3.121400   -2.141100
C      -0.496600    3.173200    0.016400
H      -0.434000    4.274900    0.029800
H      -1.561100    2.909000    0.011600
N      -2.003700   -2.277200    2.201700
C      -1.702100   -1.505700    1.366500
Fe      1.297300   -0.296600   -0.004300
O       1.847100   -2.293900   -2.098800
O       3.819400    1.232700   -0.000800
O       1.930400   -2.289400    2.073500
C       1.609200   -1.505600   -1.277000
C       2.812500    0.641300    0.003100
C       1.651600   -1.505000    1.266800
