# Supplementary material for: Cyanide-bridged iron complexes as biomimetics of tri-iron arrangements in maturases of the H cluster of the di-iron hydrogenase
Source: Chem Sci. 2016 Feb 29;7(6):3710–9. doi: 10.1039/c6sc00213g (PMC6008931; doi:10.1039/c6sc00213g)
Supplement: Supplementary file 2 [file SC-007-C6SC00213G-s002.zip › xyz/A'.xyz]

40
Molecule Name
Fe     -1.166600    0.998100    0.589400
Fe     -2.176800   -1.231900   -0.055700
Fe      3.663500    0.046900   -0.233200
S      -1.491500    0.348700   -1.581600
S      -3.345500    0.493900    0.892600
O      -0.678700    0.656700    3.471200
O      -1.149900    3.935500    0.615400
O      -2.385200   -2.641000    2.525000
O      -4.205700   -2.704100   -1.617900
O       0.275000   -2.736600   -0.678200
O       3.293200    0.276100   -3.134300
O       4.459100    2.844300    0.146700
C      -2.965000    1.129000   -2.393700
C      -4.472600    1.315500   -0.335100
C      -0.893700    0.786600    2.338300
C      -1.141100    2.772800    0.582600
C      -2.307300   -2.073500    1.517000
C      -3.416100   -2.115300   -1.003700
C      -0.696600   -2.139400   -0.447500
C       3.431300    0.197500   -1.992600
C       4.136300    1.748500   -0.012000
H      -2.542400    1.702600   -3.226200
H      -3.565100    0.312700   -2.811600
H      -5.152900    0.531900   -0.689000
H      -5.052200    2.023100    0.268000
C      -3.798700    2.038400   -1.497300
H      -4.584700    2.506200   -2.111300
H      -3.168500    2.849000   -1.113500
C       1.840500    0.485000    0.053300
N       0.706600    0.705800    0.240500
C       4.392400   -0.670500    1.609300
H       4.405600   -0.106800    2.533000
C       5.432800   -0.698200    0.612000
H       6.368800   -0.155500    0.653100
C       5.006000   -1.552100   -0.443400
H       5.560800   -1.769000   -1.347700
C       3.698400   -2.057700   -0.112200
H       3.086400   -2.716100   -0.714300
C       3.338500   -1.518200    1.158600
H       2.394000   -1.675700    1.662300
