# Supplementary material for: Cyanide-bridged iron complexes as biomimetics of tri-iron arrangements in maturases of the H cluster of the di-iron hydrogenase
Source: Chem Sci. 2016 Feb 29;7(6):3710–9. doi: 10.1039/c6sc00213g (PMC6008931; doi:10.1039/c6sc00213g)
Supplement: Supplementary file 2 [file SC-007-C6SC00213G-s002.zip › xyz/A-TS''.xyz]

40
Molecule Name
Fe     -0.874500    1.053000    0.466700
Fe     -2.116700   -1.151700    0.146400
S      -1.040100   -0.010000   -1.531300
S      -3.104500    0.854200    0.567000
O      -0.867300    1.350000    3.403300
O      -0.583800    3.921100   -0.110300
O      -2.701600   -1.916300    2.934200
O      -4.230400   -2.627500   -1.294900
O       0.033200   -3.161100    0.048800
C      -2.260100    0.750400   -2.702700
C      -3.965800    1.505500   -0.948300
C      -0.870200    1.224800    2.253200
C      -0.666700    2.781900    0.101500
C      -2.470900   -1.600200    1.844600
C      -3.400300   -2.041700   -0.734000
C      -0.806000   -2.360300    0.088300
H      -1.656000    1.102100   -3.546600
H      -2.901000   -0.064800   -3.055600
H      -4.683700    0.727100   -1.231300
H      -4.525300    2.374700   -0.585900
C      -3.077400    1.901500   -2.123700
H      -3.724800    2.301000   -2.920400
H      -2.406700    2.714300   -1.823600
Fe      3.232900   -0.121300   -0.096600
O       4.248800    2.611800    0.299000
O       4.024200   -1.064400    2.574900
C       3.787300    1.560100    0.181000
C       3.688400   -0.676300    1.542900
C       1.447400    1.198500    0.670400
N       1.172000    0.021400    0.638600
C       3.116500   -2.031300   -0.994100
H       2.729200   -2.918500   -0.511400
C       4.472800   -1.547700   -0.947700
H       5.301100   -2.015700   -0.429900
C       4.536000   -0.331400   -1.692800
H       5.418900    0.279400   -1.835200
C       3.218200   -0.055400   -2.203000
H       2.927500    0.800600   -2.797700
C       2.362400   -1.112000   -1.775200
H       1.291600   -1.144500   -1.935900
