# Supplementary material for: Cyanide-bridged iron complexes as biomimetics of tri-iron arrangements in maturases of the H cluster of the di-iron hydrogenase
Source: Chem Sci. 2016 Feb 29;7(6):3710–9. doi: 10.1039/c6sc00213g (PMC6008931; doi:10.1039/c6sc00213g)
Supplement: Supplementary file 2 [file SC-007-C6SC00213G-s002.zip › xyz/A-TS'.xyz]

40
Molecule Name
Fe     -0.683100    0.972000    0.287100
Fe     -2.023900   -1.189800   -0.030500
S      -1.754500    0.404400   -1.653500
S      -2.658000    0.566700    1.280600
O       0.610100    0.604800    2.903900
O      -0.584900    3.906400    0.377400
O      -1.325500   -2.673600    2.420800
O      -4.641000   -2.387100   -0.694300
O      -0.301500   -2.920700   -1.676600
C      -3.336500    1.332900   -1.927000
C      -4.081500    1.484400    0.514100
C       0.097100    0.741300    1.869300
C      -0.608100    2.747000    0.303900
C      -1.601000   -2.075400    1.465000
C      -3.616300   -1.907600   -0.439000
C      -0.978500   -2.234800   -1.028100
H      -3.145200    1.929100   -2.826000
H      -4.094800    0.580200   -2.169800
H      -4.873600    0.739200    0.377500
H      -4.398800    2.183500    1.295400
C      -3.784300    2.233000   -0.780500
H      -4.701500    2.758300   -1.090400
H      -3.024900    3.001100   -0.597600
Fe      3.091900   -0.038400   -0.206700
O       4.425600    0.950700   -2.635900
O       3.707900    2.391000    1.331500
C       3.834300    0.600100   -1.708800
C       3.435000    1.455900    0.714800
C       1.194000    1.209800   -1.650900
N       1.178600    0.554300   -0.639200
C       3.083800   -1.248700    1.525100
H       2.816700   -0.903300    2.515200
C       4.395200   -1.200100    0.925400
H       5.299300   -0.828500    1.391100
C       4.289900   -1.739200   -0.392300
H       5.102100   -1.830500   -1.103200
C       2.920000   -2.096200   -0.627200
H       2.505200   -2.509400   -1.536800
C       2.192600   -1.798300    0.567900
H       1.119400   -1.871900    0.685000
