# Supplementary material for: Cyanide-bridged iron complexes as biomimetics of tri-iron arrangements in maturases of the H cluster of the di-iron hydrogenase
Source: Chem Sci. 2016 Feb 29;7(6):3710–9. doi: 10.1039/c6sc00213g (PMC6008931; doi:10.1039/c6sc00213g)
Supplement: Supplementary file 2 [file SC-007-C6SC00213G-s002.zip › xyz/A-TS.xyz]

40
Molecule Name
Fe     -0.710800    0.984000    0.273500
Fe     -2.008900   -1.196300   -0.038800
S      -1.815700    0.422000   -1.649900
S      -2.657800    0.521500    1.314700
O       0.630700    0.642300    2.866400
O      -0.605100    3.921000    0.307800
O      -1.269800   -2.714900    2.379500
O      -4.602100   -2.443700   -0.702700
O      -0.253900   -2.854400   -1.726600
C      -3.425000    1.319900   -1.862900
C      -4.116600    1.419500    0.594900
C       0.095600    0.771700    1.842400
C      -0.639900    2.761000    0.264300
C      -1.561200   -2.104700    1.436400
C      -3.586900   -1.945900   -0.445100
C      -0.942800   -2.196100   -1.063400
H      -3.270500    1.932800   -2.757800
H      -4.174200    0.555500   -2.097400
H      -4.895100    0.659300    0.462200
H      -4.431600    2.098500    1.394700
C      -3.863500    2.194200   -0.693200
H      -4.797900    2.705300   -0.974000
H      -3.116200    2.975400   -0.514500
Fe      3.121400   -0.033100   -0.190200
O       4.423600    0.943600   -2.642800
O       3.651800    2.441800    1.300400
C       3.853100    0.591100   -1.703700
C       3.417000    1.484700    0.700500
N       1.228200    1.067500   -1.686500
C       1.164100    0.584500   -0.599500
C       3.097000   -1.215100    1.557400
H       2.817300   -0.854200    2.538300
C       4.414500   -1.175800    0.974300
H       5.311900   -0.794600    1.445000
C       4.326200   -1.734100   -0.337000
H       5.146400   -1.835000   -1.037300
C       2.959800   -2.095400   -0.583400
H       2.557400   -2.521400   -1.492700
C       2.215500   -1.779800    0.597500
H       1.143900   -1.871800    0.710700
