# Supplementary material for: Cyanide-bridged iron complexes as biomimetics of tri-iron arrangements in maturases of the H cluster of the di-iron hydrogenase
Source: Chem Sci. 2016 Feb 29;7(6):3710–9. doi: 10.1039/c6sc00213g (PMC6008931; doi:10.1039/c6sc00213g)
Supplement: Supplementary file 2 [file SC-007-C6SC00213G-s002.zip › xyz/A.xyz]

40
Molecule Name
Fe     -1.165100    1.002000    0.591600
Fe     -2.178700   -1.218000   -0.065600
Fe      3.637400    0.040800   -0.226900
S      -1.522100    0.381500   -1.581400
S      -3.359100    0.483300    0.926100
O      -0.599400    0.615000    3.448300
O      -1.030500    3.935400    0.597000
O      -2.327000   -2.655200    2.504800
O      -4.261700   -2.654700   -1.585500
O       0.221900   -2.760200   -0.793500
O       3.334300    0.262300   -3.140900
O       4.541700    2.812500    0.134600
N       1.806200    0.498200    0.074700
C      -3.006200    1.189600   -2.351600
C      -4.504700    1.302200   -0.283200
C      -0.851500    0.765700    2.325200
C      -1.089600    2.774200    0.578700
C      -2.273200   -2.077700    1.501500
C      -3.447400   -2.083300   -0.987700
C      -0.725300   -2.143800   -0.519400
C       0.660200    0.705600    0.248200
C       3.437800    0.188300   -1.995900
C       4.168200    1.732200   -0.014200
H      -2.588700    1.790100   -3.167400
H      -3.604900    0.384400   -2.792700
H      -5.168100    0.514500   -0.659000
H      -5.100400    1.983200    0.334700
C      -3.841300    2.066000   -1.424600
H      -4.632200    2.546100   -2.022600
H      -3.216400    2.869400   -1.017300
C       4.360400   -0.693600    1.617700
H       4.371200   -0.139700    2.547200
C       5.396600   -0.701400    0.614600
H       6.330400   -0.154800    0.657500
C       4.972300   -1.548900   -0.449100
H       5.528300   -1.754300   -1.355500
C       3.670200   -2.069900   -0.116600
H       3.060200   -2.726200   -0.722900
C       3.315100   -1.544300    1.158900
H       2.361500   -1.688200    1.649400
