# Supplementary material for: Cyanide-bridged iron complexes as biomimetics of tri-iron arrangements in maturases of the H cluster of the di-iron hydrogenase
Source: Chem Sci. 2016 Feb 29;7(6):3710–9. doi: 10.1039/c6sc00213g (PMC6008931; doi:10.1039/c6sc00213g)
Supplement: Supplementary file 2 [file SC-007-C6SC00213G-s002.zip › xyz/ADT-A'.xyz]

39
Molecule Name
Fe     -1.163600    0.983700    0.586200
Fe     -2.187500   -1.243300   -0.068600
Fe      3.667000    0.046500   -0.227100
S      -1.504800    0.352100   -1.585100
S      -3.335000    0.478000    0.917800
O      -0.647000    0.748000    3.472500
O      -1.230900    3.921400    0.475400
O      -2.357400   -2.662000    2.508000
O      -4.233000   -2.716500   -1.610000
O       0.258400   -2.741700   -0.725400
O       3.305000    0.250400   -3.130900
O       4.463400    2.846400    0.131400
C      -2.991700    1.216200   -2.301800
C      -4.417800    1.343400   -0.335400
C      -0.874200    0.835900    2.337400
C      -1.194500    2.761600    0.497800
C      -2.295400   -2.092200    1.499900
C      -3.439500   -2.121500   -1.006700
C      -0.712200   -2.147400   -0.482600
C       3.440300    0.181900   -1.988100
C       4.140300    1.749500   -0.018900
H      -2.597500    1.843200   -3.106500
H      -3.629400    0.426100   -2.731900
H      -5.080100    0.558800   -0.739000
H      -5.008600    2.058000    0.244200
C       1.843300    0.487700    0.050000
N       0.708200    0.705300    0.234200
N      -3.658500    2.057300   -1.334200
H      -4.202300    2.797500   -1.774700
C       4.384500   -0.657200    1.625200
H       4.392600   -0.086000    2.544400
C       5.430600   -0.693600    0.634200
H       6.366700   -0.151200    0.676500
C       5.009100   -1.555100   -0.417100
H       5.568900   -1.779600   -1.316500
C       3.699200   -2.057200   -0.089400
H       3.090000   -2.719400   -0.690200
C       3.332300   -1.507500    1.175000
H       2.384500   -1.659600    1.674200
