# Supplementary material for: Cyanide-bridged iron complexes as biomimetics of tri-iron arrangements in maturases of the H cluster of the di-iron hydrogenase
Source: Chem Sci. 2016 Feb 29;7(6):3710–9. doi: 10.1039/c6sc00213g (PMC6008931; doi:10.1039/c6sc00213g)
Supplement: Supplementary file 2 [file SC-007-C6SC00213G-s002.zip › xyz/ADT-A-TS.xyz]

39
Molecule Name
Fe     -0.710300    0.981300    0.273900
Fe     -2.012400   -1.211500   -0.040000
S      -1.795900    0.406200   -1.652500
S      -2.644300    0.507400    1.321000
O       0.658200    0.783600    2.866400
O      -0.787900    3.922300    0.201000
O      -1.273100   -2.720500    2.382900
O      -4.610200   -2.457400   -0.690100
O      -0.275700   -2.886600   -1.728700
C      -3.382800    1.374700   -1.800500
C      -4.055900    1.455600    0.535100
C       0.109600    0.857400    1.843500
C      -0.758100    2.763900    0.199700
C      -1.564200   -2.115200    1.436500
C      -3.595700   -1.954400   -0.439900
C      -0.958400   -2.221700   -1.065300
H      -3.235800    2.027400   -2.665400
H      -4.167600    0.634500   -2.027100
H      -4.841400    0.702300    0.357100
H      -4.387600    2.158800    1.303500
H      -4.250100    2.982200   -0.835500
N      -3.647500    2.186200   -0.636400
Fe      3.120100   -0.036900   -0.184900
O       4.423500    0.894400   -2.654500
O       3.694900    2.444400    1.278300
C       3.852700    0.561100   -1.708400
C       3.441900    1.485100    0.689500
N       1.247200    1.107900   -1.661200
C       1.164800    0.600300   -0.586300
C       3.073300   -1.202200    1.572400
H       2.793800   -0.828100    2.548400
C       4.394000   -1.185200    0.995100
H       5.293900   -0.810600    1.466300
C       4.304600   -1.753600   -0.311500
H       5.126700   -1.870700   -1.007100
C       2.934700   -2.100600   -0.560700
H       2.531300   -2.531000   -1.467500
C       2.189300   -1.765100    0.613600
H       1.115600   -1.840100    0.721500
