# Supplementary material for: Cyanide-bridged iron complexes as biomimetics of tri-iron arrangements in maturases of the H cluster of the di-iron hydrogenase
Source: Chem Sci. 2016 Feb 29;7(6):3710–9. doi: 10.1039/c6sc00213g (PMC6008931; doi:10.1039/c6sc00213g)
Supplement: Supplementary file 2 [file SC-007-C6SC00213G-s002.zip › xyz/ADT-A.xyz]

39
Molecule Name
Fe     -1.160900    0.980800    0.595600
Fe     -2.199300   -1.226800   -0.080600
Fe      3.644000    0.040600   -0.218400
S      -1.514700    0.378900   -1.581000
S      -3.355100    0.480600    0.934500
O      -0.584900    0.668900    3.458400
O      -1.129500    3.918700    0.496300
O      -2.357500   -2.672700    2.482700
O      -4.284900   -2.654300   -1.607500
O       0.197500   -2.773500   -0.808300
O       3.341600    0.288200   -3.130200
O       4.552500    2.807500    0.167500
C      -2.996600    1.275300   -2.274500
C      -4.427400    1.364200   -0.311200
C      -0.842100    0.789900    2.332300
C      -1.148200    2.758700    0.519600
C      -2.300200   -2.093200    1.480600
C      -3.472600   -2.080600   -1.009100
C      -0.749800   -2.156500   -0.535200
C       3.445000    0.204000   -1.985800
C       4.177500    1.729000    0.009200
H      -2.595000    1.916600   -3.064100
H      -3.638400    0.498600   -2.723400
H      -5.086900    0.590300   -0.738900
H      -5.023700    2.067500    0.276600
N       1.813600    0.498800    0.086200
C       0.666100    0.700600    0.258500
N      -3.658900    2.097800   -1.289600
H      -4.196000    2.851800   -1.714500
C       4.363600   -0.711600    1.620300
H       4.375300   -0.165300    2.554400
C       5.400300   -0.713900    0.617700
H       6.335600   -0.170300    0.665700
C       4.974100   -1.551300   -0.453300
H       5.529900   -1.750600   -1.361100
C       3.670200   -2.071200   -0.125700
H       3.058700   -2.720700   -0.737900
C       3.316000   -1.555300    1.154000
H       2.361600   -1.700300    1.642500
