# Supplementary material for: Cyanide-bridged iron complexes as biomimetics of tri-iron arrangements in maturases of the H cluster of the di-iron hydrogenase
Source: Chem Sci. 2016 Feb 29;7(6):3710–9. doi: 10.1039/c6sc00213g (PMC6008931; doi:10.1039/c6sc00213g)
Supplement: Supplementary file 2 [file SC-007-C6SC00213G-s002.zip › xyz/B'.xyz]

88
Molecule Name
Fe     -1.723300    0.079100    1.073900
Fe      2.824600   -0.572500   -0.900300
Fe      4.237800    0.769200    0.724700
P      -2.619000   -1.382400   -0.317500
S       3.304400   -1.272700    1.227200
P      -2.158700    1.604700   -0.450500
S       5.074300   -0.287800   -1.132900
O       2.271200   -2.954900   -2.518600
O       2.377300    1.292600   -3.119000
C       1.062800   -0.268500   -0.234800
O       6.608100    0.834300    2.481300
O       2.266400    2.025000    2.515900
O       4.557100    3.311000   -0.733000
C      -1.686000   -2.933000   -0.714200
C      -2.104700   -3.785800   -1.763600
H      -2.961300   -3.514800   -2.379900
C      -4.264200   -2.114900    0.136600
C      -1.043400    3.063500   -0.567100
C      -2.032800    0.714500   -2.086500
H      -2.351400    1.355500   -2.916600
H      -0.980200    0.446600   -2.222700
C      -1.437300   -4.997400   -2.005700
H      -1.764300   -5.642200   -2.818700
C      -2.898000   -0.556500   -1.992300
H      -2.667100   -1.255700   -2.802500
H      -3.958100   -0.291500   -2.068800
N      -0.022900   -0.123600    0.202600
C      -0.592600   -3.320400    0.089800
H      -0.250300   -2.656900    0.880100
C       2.474200   -2.027100   -1.844900
C       2.567200    0.569000   -2.227800
C      -1.184000    4.092200    0.397800
H      -1.979000    4.036400    1.140600
C       3.029900    1.517800    1.804400
C      -0.010900    3.163100   -1.524900
H       0.127200    2.386400   -2.270900
C      -3.823100    2.415000   -0.565600
C       5.675000    0.802800    1.790000
C      -0.311900    5.191400    0.401300
H      -0.431900    5.973700    1.147800
C      -0.351700   -5.378300   -1.194800
H       0.165300   -6.316500   -1.383400
C       0.067100   -4.540400   -0.148000
H       0.913100   -4.824600    0.474500
C       4.626300   -2.576800    1.306800
H       5.362600   -2.229900    2.041000
H       4.117300   -3.453900    1.722700
C       0.864200    4.265500   -1.517000
H       1.661700    4.319300   -2.254100
C      -5.495300   -1.508100   -0.204700
H      -5.515700   -0.608000   -0.814100
C       4.427300    2.303800   -0.172400
C       6.066600   -1.779600   -0.649500
H       6.536500   -2.104700   -1.584500
H       6.855000   -1.417300    0.020800
C      -4.038300    3.485700   -1.468300
H      -3.210300    3.864400   -2.065100
C       5.286900   -2.930200   -0.022100
H       5.984800   -3.765800    0.149000
H       4.526800   -3.287100   -0.727100
C       0.717200    5.279100   -0.555700
H       1.399100    6.126300   -0.548300
C      -4.289700   -3.283400    0.938500
H      -3.356500   -3.779900    1.197100
C      -6.714000   -2.053600    0.239500
H      -7.650100   -1.576600   -0.043900
C      -6.378600    3.611500   -0.797400
H      -7.358800    4.075400   -0.883700
C      -5.307600    4.075300   -1.584800
H      -5.459300    4.897000   -2.281500
C      -4.905500    1.956300    0.216400
H      -4.748000    1.131600    0.907600
C      -6.724500   -3.209300    1.039000
H      -7.667300   -3.629900    1.381500
C      -5.507200   -3.821900    1.387500
H      -5.503800   -4.721000    2.000200
C      -6.176100    2.552500    0.103500
H      -6.998700    2.192400    0.718200
C      -2.541000    1.177300    2.627200
H      -3.127700    2.080200    2.509100
C      -3.061400   -0.153700    2.640700
H      -4.101200   -0.442400    2.551100
C      -1.117100    1.114600    2.784300
H      -0.426200    1.946500    2.785800
C      -1.950900   -1.053500    2.827100
H      -2.009400   -2.131900    2.902400
C      -0.768100   -0.269100    2.909600
H       0.242100   -0.654100    2.973800
