# Supplementary material for: Cyanide-bridged iron complexes as biomimetics of tri-iron arrangements in maturases of the H cluster of the di-iron hydrogenase
Source: Chem Sci. 2016 Feb 29;7(6):3710–9. doi: 10.1039/c6sc00213g (PMC6008931; doi:10.1039/c6sc00213g)
Supplement: Supplementary file 2 [file SC-007-C6SC00213G-s002.zip › xyz/B.xyz]

88
Molecule Name
Fe      1.736300   -0.079800    1.077900
Fe     -2.806800    0.553100   -0.903000
Fe     -4.240100   -0.777300    0.720600
P       2.589100    1.389100   -0.313000
S      -3.275300    1.251700    1.229300
P       2.158100   -1.593400   -0.447200
S      -5.041100    0.305400   -1.130100
O      -2.318400    2.930200   -2.550100
O      -2.424600   -1.302300   -3.147900
N      -1.013900    0.224200   -0.220200
O      -6.580700   -0.822500    2.520500
O      -2.228300   -2.064000    2.442500
O      -4.613500   -3.308900   -0.739900
C       1.654400    2.944200   -0.688000
C       2.084100    3.811000   -1.721800
H       2.952200    3.551500   -2.326800
C       4.240500    2.122300    0.124300
C       1.054500   -3.063700   -0.549500
C       2.012900   -0.712600   -2.086900
H       2.345300   -1.350400   -2.913900
H       0.955100   -0.467200   -2.225800
C       1.411900    5.019900   -1.963200
H       1.746600    5.674200   -2.765400
C       2.850600    0.576600   -1.997900
H       2.589100    1.277700   -2.797200
H       3.914700    0.336400   -2.095700
C       0.062200    0.102200    0.245700
C       0.547400    3.317400    0.103500
H       0.195700    2.645400    0.882500
C      -2.476900    2.005000   -1.860400
C      -2.583800   -0.584300   -2.246600
C       1.226800   -4.100300    0.401300
H       2.038900   -4.044800    1.125200
C      -3.011700   -1.545600    1.760700
C       0.001700   -3.163600   -1.484800
H      -0.161500   -2.380300   -2.218500
C       3.827300   -2.397400   -0.576200
C      -5.661200   -0.795200    1.810500
C       0.364000   -5.207100    0.414300
H       0.507700   -5.995100    1.150600
C       0.311400    5.385700   -1.165500
H      -0.209500    6.321900   -1.353400
C      -0.116800    4.535400   -0.132800
H      -0.973300    4.808100    0.480400
C      -4.585100    2.563500    1.330700
H      -5.330700    2.211200    2.052600
H      -4.073100    3.429800    1.765500
C      -0.862500   -4.274400   -1.468600
H      -1.675500   -4.329000   -2.188600
C       5.467700    1.516800   -0.232700
H       5.481000    0.618100   -0.844300
C      -4.462800   -2.304200   -0.178700
C      -6.015300    1.812700   -0.651400
H      -6.464900    2.153600   -1.590700
H      -6.818700    1.452700    0.002000
C       4.042500   -3.460400   -1.488200
H       3.213700   -3.837100   -2.085200
C      -5.232200    2.946200    0.002700
H      -5.926400    3.783000    0.182400
H      -4.464000    3.311300   -0.689100
C      -0.685000   -5.295400   -0.520300
H      -1.358900   -6.148900   -0.505800
C       4.275300    3.288100    0.930000
H       3.345200    3.784100    1.200600
C       6.691400    2.061100    0.198700
H       7.624200    1.585200   -0.097300
C       6.384800   -3.586000   -0.824300
H       7.365800   -4.047000   -0.916700
C       5.312900   -4.045900   -1.612700
H       5.464600   -4.861900   -2.316200
C       4.910400   -1.942500    0.206300
H       4.752500   -1.123000    0.903800
C       6.711100    3.214200    1.001900
H       7.657800    3.634200    1.334200
C       5.497800    3.825300    1.366900
H       5.501500    4.722400    1.982500
C       6.182200   -2.534800    0.085600
H       7.005600   -2.177600    0.701000
C       2.556100   -1.178400    2.649400
H       3.141500   -2.082900    2.539100
C       3.077300    0.150600    2.663500
H       4.117500    0.439100    2.579100
C       1.131400   -1.113800    2.792100
H       0.441100   -1.946100    2.794400
C       1.966700    1.051600    2.828800
H       2.026000    2.130500    2.896900
C       0.778400    0.271000    2.907600
H      -0.230700    0.655200    2.989000
