# Supplementary material for: Cyanide-bridged iron complexes as biomimetics of tri-iron arrangements in maturases of the H cluster of the di-iron hydrogenase
Source: Chem Sci. 2016 Feb 29;7(6):3710–9. doi: 10.1039/c6sc00213g (PMC6008931; doi:10.1039/c6sc00213g)
Supplement: Supplementary file 2 [file SC-007-C6SC00213G-s002.zip › xyz/C'.xyz]

53
Molecule Name
Fe      1.076200    0.436500    0.795200
Fe      1.943800   -1.161300   -1.006100
Fe     -3.835400   -0.119500    0.105200
S       0.959900   -1.835800    0.941900
S       3.281700    0.115700    0.330300
O       0.989500    0.858900    3.569000
O       2.756100    0.583400   -3.240800
O      -0.519800   -2.002900   -2.387500
O       3.585900   -3.477900   -1.823600
O      -4.526800    2.248100    1.709800
O      -4.087700    1.253000   -2.481700
N       1.003700    0.814300    2.399300
N       1.962000    3.287700    0.387400
N       0.716000    2.714900   -1.281900
C      -0.791500    0.344100    0.373300
C       2.179500   -2.487400    2.180500
H       1.933400   -1.994700    3.128600
H       1.922000   -3.547800    2.271900
C       3.652100   -2.321400    1.825800
H       4.249600   -2.781300    2.627200
H       3.880700   -2.872700    0.907300
C       4.094000   -0.870300    1.683000
H       5.160100   -0.815300    1.439200
H       3.925400   -0.306500    2.608200
C       2.435700   -0.091200   -2.360700
C       0.445300   -1.671200   -1.843000
C       2.956500   -2.573900   -1.481000
C       1.250500    2.225400   -0.116900
C       1.866300    4.398600   -0.440200
H       2.362100    5.329400   -0.211100
C       1.086600    4.037600   -1.491300
H       0.773800    4.588300   -2.365300
C       2.685900    3.320300    1.665300
H       1.982600    3.416300    2.497400
H       3.353800    4.183900    1.653600
H       3.275500    2.409300    1.772600
C      -0.160300    2.008700   -2.224900
H      -0.169700    0.953200   -1.963600
H       0.227200    2.141100   -3.238400
H      -1.173500    2.415200   -2.159300
N      -1.951300    0.218600    0.240800
C      -4.241900    1.330500    1.076500
C      -3.975200    0.725700   -1.463400
C      -3.388500   -2.125600    0.659600
H      -2.379000   -2.453300    0.874600
C      -3.988000   -2.093000   -0.632900
H      -3.545300   -2.454400   -1.551900
C      -5.292200   -1.497800   -0.487800
H      -6.008000   -1.328200   -1.282900
C      -5.474400   -1.156900    0.883100
H      -6.352400   -0.687300    1.309000
C      -4.285100   -1.543900    1.600500
H      -4.109300   -1.419900    2.661300
