# Supplementary material for: Cyanide-bridged iron complexes as biomimetics of tri-iron arrangements in maturases of the H cluster of the di-iron hydrogenase
Source: Chem Sci. 2016 Feb 29;7(6):3710–9. doi: 10.1039/c6sc00213g (PMC6008931; doi:10.1039/c6sc00213g)
Supplement: Supplementary file 2 [file SC-007-C6SC00213G-s002.zip › xyz/C.xyz]

53
Molecule Name
Fe      1.046800    0.427500    0.763900
Fe      1.977400   -1.157900   -1.009100
Fe     -3.870400   -0.118000    0.119400
S       0.928100   -1.845400    0.901700
S       3.247600    0.120100    0.375400
O       1.223300    0.756200    3.538900
O       2.853100    0.596300   -3.211400
O      -0.472000   -1.946300   -2.444600
O       3.616600   -3.490400   -1.795100
O      -4.432300    1.974800    2.103800
O      -4.104400    1.663300   -2.200900
N       1.043100    0.774100    2.380300
N       1.926900    3.298300    0.389300
N       0.707200    2.714100   -1.294800
N      -0.850200    0.353000    0.324700
C       2.108300   -2.503100    2.172500
H       1.828000   -2.021900    3.117000
H       1.857400   -3.566400    2.245100
C       3.590800   -2.320900    1.868400
H       4.165800   -2.780500    2.686000
H       3.855300   -2.862600    0.953900
C       4.021500   -0.864100    1.751100
H       5.094500   -0.794300    1.543100
H       3.817300   -0.307500    2.673400
C       2.509500   -0.083300   -2.343800
C       0.491100   -1.638700   -1.881600
C       2.989500   -2.580300   -1.465000
C       1.235300    2.229100   -0.126100
C       1.823300    4.411400   -0.434700
H       2.301100    5.349100   -0.195400
C       1.059800    4.043300   -1.495400
H       0.747400    4.593000   -2.370200
C       2.631000    3.336300    1.677900
H       1.914200    3.420500    2.499600
H       3.288400    4.208000    1.679100
H       3.231200    2.433000    1.791500
C      -0.132900    1.988600   -2.255800
H      -0.159300    0.941400   -1.966000
H       0.295800    2.093900   -3.256000
H      -1.145300    2.401900   -2.242400
C      -2.009500    0.198500    0.241900
C      -4.207800    1.162500    1.319600
C      -4.011800    0.970700   -1.284100
C      -3.402300   -2.162700    0.415700
H      -2.399900   -2.520900    0.614000
C      -3.977200   -1.969400   -0.877900
H      -3.504800   -2.195500   -1.825000
C      -5.298900   -1.432300   -0.688600
H      -5.997500   -1.171700   -1.474200
C      -5.521900   -1.278500    0.708100
H      -6.419600   -0.887100    1.170200
C      -4.339300   -1.729800    1.398000
H      -4.191100   -1.741000    2.470200
