# Supplementary material for: Cyanide-bridged iron complexes as biomimetics of tri-iron arrangements in maturases of the H cluster of the di-iron hydrogenase
Source: Chem Sci. 2016 Feb 29;7(6):3710–9. doi: 10.1039/c6sc00213g (PMC6008931; doi:10.1039/c6sc00213g)
Supplement: Supplementary file 2 [file SC-007-C6SC00213G-s002.zip › xyz/D'.xyz]

111
Molecule Name
Fe     -2.356000   -0.148800    1.220900
Fe      2.322500    0.617000   -0.408700
S       3.163100    1.208200    1.652800
S       3.018700   -1.495700    0.151200
P      -2.543000   -1.650800   -0.392300
P      -3.245400    1.255200   -0.226600
P       2.199400    2.775000   -1.070600
O       1.634800   -0.178300   -3.132600
C       0.510500    0.462200    0.163200
C      -2.308300   -0.764000   -2.035200
H      -1.256100   -0.854200   -2.313900
H      -2.898500   -1.285500   -2.795200
C      -2.684800    0.736800   -1.945600
H      -3.446600    1.009600   -2.682900
H      -1.804500    1.351700   -2.149400
C      -1.336300   -3.055300   -0.412000
C      -1.564600   -4.123600    0.493900
H      -2.447300   -4.114600    1.131000
C      -0.685800   -5.216100    0.555600
H      -0.885300   -6.030400    1.248600
C       0.437800   -5.266600   -0.291900
H       1.110100   -6.120800   -0.257200
C       0.676100   -4.214100   -1.190800
H       1.537600   -4.246100   -1.854100
C      -0.199300   -3.112000   -1.247800
H       0.014000   -2.312700   -1.951500
C      -4.119800   -2.593500   -0.644700
C      -4.169300   -3.644400   -1.595800
H      -3.274600   -3.916900   -2.153200
C      -5.360700   -4.355400   -1.810300
H      -5.383800   -5.160700   -2.541100
C      -6.518000   -4.036100   -1.074500
H      -7.436700   -4.595300   -1.235200
C      -6.480800   -2.995700   -0.132100
H      -7.372100   -2.739800    0.436300
C      -5.289700   -2.275400    0.077100
H      -5.271600   -1.455400    0.788300
C      -5.084700    1.395500   -0.342800
C      -5.836900    0.709700   -1.323900
H      -5.340600    0.081200   -2.060300
C      -7.239100    0.821100   -1.357300
H      -7.801300    0.291700   -2.123100
C      -7.909500    1.611300   -0.408900
H      -8.992800    1.699400   -0.438600
C      -7.172300    2.295600    0.576000
H      -7.683700    2.917000    1.307700
C      -5.772200    2.190400    0.608900
H      -5.211000    2.744600    1.359500
C      -2.786100    3.048700   -0.155200
C      -3.341000    3.974700   -1.072600
H      -4.043300    3.634900   -1.831900
C      -3.011200    5.338000   -0.994100
H      -3.444500    6.040200   -1.702700
C      -2.137800    5.797000    0.010200
H      -1.900000    6.855800    0.082100
C      -1.584100    4.885900    0.926700
H      -0.916900    5.239500    1.710300
C      -1.899500    3.516400    0.839600
H      -1.461100    2.803600    1.535000
N      -0.595400    0.267100    0.532400
C       1.926700    0.134500   -2.046600
C       3.524400    3.273400   -2.264800
H       4.509600    3.193500   -1.790800
H       3.374200    4.309400   -2.598500
H       3.501700    2.611800   -3.140000
C       0.676600    3.244500   -2.004200
H       0.567300    2.599600   -2.885400
H       0.735200    4.290300   -2.334900
H      -0.203200    3.123900   -1.363200
C       2.316900    4.110000    0.202600
H       1.523800    3.985600    0.948000
H       2.216000    5.094000   -0.275300
H       3.282400    4.055800    0.718700
C       2.379300    0.187800    2.988700
H       2.713000    0.649600    3.923400
H       1.305600    0.363900    2.872000
C       2.685600   -1.307500    3.001500
H       3.750600   -1.470900    3.195400
H       2.147000   -1.748200    3.855400
C       2.258200   -2.058600    1.744800
H       1.179600   -1.980200    1.573900
H       2.519400   -3.118700    1.824500
Fe      4.722200    0.027500    0.438700
P       5.902600   -1.108200   -1.136400
O       6.311800   -1.167900    2.591800
O       6.446700    2.401900    0.301700
C       5.655600   -0.713000    1.751000
C       5.775200    1.460300    0.357000
C       6.286100   -2.859600   -0.695400
H       6.910600   -2.894500    0.205500
H       6.821000   -3.353300   -1.517900
H       5.352200   -3.398100   -0.496200
C       7.569400   -0.424800   -1.546500
H       7.474600    0.584900   -1.963900
H       8.074200   -1.066500   -2.281200
H       8.186700   -0.368400   -0.641300
C       5.105500   -1.266300   -2.792700
H       4.130300   -1.755700   -2.691100
H       5.739700   -1.863100   -3.462300
H       4.952800   -0.273600   -3.231700
H       3.923700    0.733300   -0.871800
C      -3.904600   -0.175300    2.612900
H      -4.957700   -0.036700    2.405300
C      -2.976600    0.866400    2.961400
H      -3.204500    1.920300    3.056100
C      -1.711000    0.262200    3.180900
H      -0.797500    0.794300    3.413300
C      -1.829800   -1.153000    2.980800
H      -1.043300   -1.889200    3.081500
C      -3.194800   -1.415100    2.638200
H      -3.625500   -2.387400    2.435800
