# Supplementary material for: Cyanide-bridged iron complexes as biomimetics of tri-iron arrangements in maturases of the H cluster of the di-iron hydrogenase
Source: Chem Sci. 2016 Feb 29;7(6):3710–9. doi: 10.1039/c6sc00213g (PMC6008931; doi:10.1039/c6sc00213g)
Supplement: Supplementary file 2 [file SC-007-C6SC00213G-s002.zip › xyz/D-TS.xyz]

111
Molecule Name
Fe     -2.037100   -0.100500    1.147600
P      -2.034500   -1.700500   -0.428900
P      -3.283500    1.052700   -0.325700
C      -1.969500   -0.750300   -2.027400
H      -0.999500   -0.246500   -2.026600
H      -2.012600   -1.393600   -2.912100
C      -3.110300    0.280300   -2.036500
H      -4.062500   -0.196400   -2.291300
H      -2.919300    1.061900   -2.778200
C      -0.692500   -2.967800   -0.572100
C      -0.479300   -3.862700    0.503500
H      -1.055400   -3.757600    1.421000
C       0.454200   -4.906500    0.394900
H       0.593800   -5.594800    1.225900
C       1.192600   -5.072100   -0.791500
H       1.905700   -5.888300   -0.881100
C       0.994700   -4.184300   -1.862400
H       1.557400   -4.307400   -2.785600
C       0.058700   -3.139300   -1.756700
H      -0.076400   -2.468700   -2.600500
C      -3.506900   -2.817700   -0.663500
C      -3.908200   -3.227400   -1.959300
H      -3.378400   -2.870500   -2.839200
C      -4.988000   -4.110500   -2.135000
H      -5.280700   -4.407000   -3.139600
C      -5.678700   -4.615700   -1.019700
H      -6.510000   -5.302900   -1.156400
C      -5.282000   -4.232300    0.272700
H      -5.804000   -4.623100    1.143200
C      -4.210100   -3.339200    0.448200
H      -3.928500   -3.051100    1.455500
C      -5.115300    1.021600   -0.013900
C      -5.880600   -0.135900   -0.294300
H      -5.411000   -1.015100   -0.728200
C      -7.257200   -0.171200   -0.009900
H      -7.828700   -1.066800   -0.243000
C      -7.891000    0.942100    0.569700
H      -8.955600    0.913300    0.788400
C      -7.140500    2.094600    0.858800
H      -7.622200    2.964100    1.300200
C      -5.765100    2.137300    0.568300
H      -5.205800    3.046600    0.776800
C      -3.044700    2.869600   -0.587500
C      -3.563800    3.509900   -1.739600
H      -4.063300    2.931000   -2.514600
C      -3.464800    4.904000   -1.885100
H      -3.864900    5.382700   -2.775900
C      -2.865800    5.679500   -0.874900
H      -2.799900    6.759400   -0.984500
C      -2.361000    5.054600    0.279000
H      -1.902700    5.650000    1.065800
C      -2.444900    3.656900    0.420100
H      -2.024700    3.169200    1.295500
Fe      2.009200    0.702400   -0.279400
Fe      4.465500    0.200500    0.484600
S       2.974300    1.473500    1.677300
S       2.767400   -1.347600    0.417900
P       1.849400    2.836000   -1.080900
P       5.582900   -1.057400   -1.047600
O       1.455100   -0.179400   -3.005700
O       6.192200   -0.816800    2.621400
O       6.197500    2.542200    0.087400
C       1.642700    0.143300   -1.897600
C       3.252900    3.321200   -2.189500
H       4.198400    3.323000   -1.636400
H       3.085100    4.324600   -2.604500
H       3.331700    2.604700   -3.017300
C       0.407100    3.183100   -2.180800
H       0.428100    2.510000   -3.047000
H       0.444700    4.221500   -2.537300
H      -0.522900    3.026500   -1.626100
C       1.788600    4.241400    0.115200
H       0.921600    4.109900    0.771100
H       1.700900    5.192000   -0.428800
H       2.694600    4.258300    0.730900
C       2.296600    0.578300    3.148000
H       2.695600    1.117100    4.013700
H       1.218300    0.755300    3.098600
C       2.618300   -0.909800    3.265800
H       3.694400   -1.045700    3.412700
H       2.138000   -1.284300    4.184500
C       2.138900   -1.775500    2.103800
H       1.051200   -1.743300    1.988300
H       2.436200   -2.817700    2.260200
C       5.481600   -0.430900    1.789400
C       5.513700    1.619500    0.235800
C       5.933200   -2.788000   -0.506600
H       6.560600   -2.784300    0.392900
H       6.454400   -3.338600   -1.301400
H       4.988400   -3.293300   -0.274600
C       7.259900   -0.438900   -1.516900
H       7.183700    0.546300   -1.992500
H       7.741900   -1.134900   -2.216600
H       7.888800   -0.343000   -0.622900
C       4.762900   -1.303600   -2.681500
H       3.790400   -1.788000   -2.539400
H       5.389400   -1.935100   -3.326300
H       4.602200   -0.337100   -3.172600
H       3.552000    0.797500   -0.822200
C      -0.057400    0.360200    0.395700
N      -0.177300    1.534600    0.600700
C      -3.548300   -0.561700    2.483900
H      -4.545800   -0.889700    2.222900
C      -3.140600    0.803600    2.669800
H      -3.780300    1.670400    2.562900
C      -1.765000    0.816900    3.026500
H      -1.160400    1.697700    3.196700
C      -1.310300   -0.543000    3.081700
H      -0.315800   -0.874700    3.341300
C      -2.407400   -1.386400    2.761000
H      -2.381100   -2.467900    2.757700
