# Supplementary material for: Cyanide-bridged iron complexes as biomimetics of tri-iron arrangements in maturases of the H cluster of the di-iron hydrogenase
Source: Chem Sci. 2016 Feb 29;7(6):3710–9. doi: 10.1039/c6sc00213g (PMC6008931; doi:10.1039/c6sc00213g)
Supplement: Supplementary file 2 [file SC-007-C6SC00213G-s002.zip › xyz/D.xyz]

111
Molecule Name
Fe      2.404400    0.169900    1.153400
Fe     -2.284700   -0.610900   -0.402700
P       2.444200    1.711600   -0.430200
P       3.393900   -1.146900   -0.309100
P      -2.118600   -2.713600   -1.217900
O      -1.788200    0.358500   -3.113400
N      -0.433200   -0.470900    0.167000
C       2.256300    0.770800   -2.031800
H       1.231400    0.387400   -2.050300
H       2.406000    1.422900   -2.899400
C       3.261800   -0.396600   -2.035000
H       4.255700   -0.041200   -2.323900
H       2.966900   -1.169100   -2.752500
C       1.129700    3.007200   -0.472900
C       1.147900    3.999900    0.538600
H       1.911800    3.971000    1.314000
C       0.209700    5.043800    0.536500
H       0.247300    5.806100    1.311800
C      -0.764700    5.113600   -0.477700
H      -1.483700    5.929500   -0.488200
C      -0.795100    4.131900   -1.482000
H      -1.541100    4.181500   -2.272300
C       0.144300    3.082600   -1.482400
H       0.102200    2.338500   -2.273100
C       3.931700    2.776300   -0.746000
C       3.906500    3.711300   -1.811500
H       3.013400    3.815000   -2.425700
C       5.019400    4.526700   -2.071100
H       4.987200    5.237500   -2.893500
C       6.168400    4.434200   -1.262700
H       7.025100    5.074400   -1.459300
C       6.201800    3.517600   -0.199100
H       7.084800    3.444000    0.432000
C       5.090800    2.690100    0.054400
H       5.128000    1.968700    0.865100
C       5.210200   -1.452900   -0.075100
C       6.183900   -0.534200   -0.533300
H       5.887600    0.358600   -1.078400
C       7.550600   -0.752400   -0.282300
H       8.284200   -0.040700   -0.654500
C       7.967500   -1.883700    0.440700
H       9.024400   -2.051600    0.632200
C       7.009300   -2.799700    0.909400
H       7.321800   -3.680900    1.464900
C       5.643400   -2.589500    0.652300
H       4.917800   -3.321000    1.001400
C       2.812600   -2.895300   -0.487100
C       3.267000   -3.709000   -1.553400
H       3.915800   -3.291000   -2.321700
C       2.913500   -5.067300   -1.613700
H       3.269900   -5.682300   -2.436800
C       2.119800   -5.636400   -0.599300
H       1.865000   -6.693000   -0.636000
C       1.666600   -4.837800    0.465300
H       1.060300   -5.276200    1.255200
C       2.003200   -3.471400    0.516500
H       1.640400   -2.844900    1.328900
C       0.679200   -0.256500    0.512000
C      -1.987200   -0.015600   -2.025500
C      -3.480400   -3.191200   -2.378100
H      -4.443200   -3.191700   -1.854100
H      -3.301400   -4.193700   -2.790500
H      -3.531200   -2.471800   -3.205100
C      -0.626600   -3.033900   -2.257700
H      -0.621900   -2.346500   -3.113000
H      -0.629900   -4.067100   -2.630000
H       0.280000   -2.868000   -1.667400
C      -2.110700   -4.137700   -0.039100
H      -1.284600   -4.025300    0.671100
H      -1.992100   -5.081700   -0.588600
H      -3.048900   -4.164000    0.526800
Fe     -4.665300   -0.134100    0.543800
S      -3.066600   -1.367700    1.643000
S      -3.013300    1.449400    0.321700
P      -5.918600    1.079400   -0.916700
O      -6.227900    0.877800    2.806500
O      -6.348600   -2.529800    0.282600
C      -2.232000   -0.421600    3.000100
H      -2.488200   -0.962600    3.916600
H      -1.162300   -0.543400    2.802200
C      -2.590800    1.054800    3.136300
H      -3.657300    1.163500    3.358900
H      -2.049800    1.451200    4.010300
C      -2.215200    1.906800    1.928300
H      -1.141000    1.856700    1.720700
H      -2.487500    2.954000    2.095100
C      -5.584700    0.494700    1.920800
C      -5.692100   -1.581600    0.385300
C      -6.293500    2.800100   -0.361700
H      -6.872100    2.778900    0.569800
H      -6.873100    3.332000   -1.128200
H      -5.354600    3.336000   -0.180200
C      -7.598900    0.404100   -1.283300
H      -7.518500   -0.578700   -1.763400
H      -8.146000    1.082100   -1.952000
H      -8.168300    0.288700   -0.352600
C      -5.203600    1.337200   -2.597700
H      -4.239800    1.852100   -2.516700
H      -5.885200    1.943400   -3.209900
H      -5.042600    0.370900   -3.089100
H      -3.865100   -0.750100   -0.833000
C       3.973000    0.302600    2.543200
H       5.032600    0.315600    2.324700
C       3.190700   -0.875300    2.795900
H       3.559100   -1.893000    2.791900
C       1.857100   -0.467000    3.072300
H       1.028500   -1.129000    3.288900
C       1.795300    0.966200    2.993500
H       0.922100    1.582200    3.160200
C       3.107400    1.431200    2.672000
H       3.401300    2.466700    2.554600
