# Supplementary material for: Cyanide-bridged iron complexes as biomimetics of tri-iron arrangements in maturases of the H cluster of the di-iron hydrogenase
Source: Chem Sci. 2016 Feb 29;7(6):3710–9. doi: 10.1039/c6sc00213g (PMC6008931; doi:10.1039/c6sc00213g)
Supplement: Supplementary file 2 [file SC-007-C6SC00213G-s002.zip › xyz/z'.xyz]

17
Molecule Name
Fe     -0.050700   -0.000200   -0.025100
O      -1.741800   -2.160100   -1.069200
O      -1.740800    2.159000   -1.072100
C      -1.093100   -1.304800   -0.646500
C      -1.092500    1.304100   -0.648300
N      -0.977300    0.001300    1.651000
C      -1.523000    0.002300    2.701900
C       1.681300    1.158300    0.317800
H       1.680000    2.185900    0.656800
C       1.627600    0.710300   -1.052200
H       1.584200    1.344600   -1.928800
C       1.627700   -0.712900   -1.050600
H       1.584300   -1.349200   -1.925700
C       1.681400   -1.157800    0.320400
H       1.680400   -2.184600    0.661900
C       1.725100    0.001200    1.146600
H       1.685100    0.002500    2.227500
