# Supplementary material for: Cyanide-bridged iron complexes as biomimetics of tri-iron arrangements in maturases of the H cluster of the di-iron hydrogenase
Source: Chem Sci. 2016 Feb 29;7(6):3710–9. doi: 10.1039/c6sc00213g (PMC6008931; doi:10.1039/c6sc00213g)
Supplement: Supplementary file 2 [file SC-007-C6SC00213G-s002.zip › xyz/z-INT1.xyz]

17
Molecule Name
Fe      0.045100   -0.028800    0.050200
O       2.000300    1.840100   -1.105000
O       1.607400   -2.435900   -0.573700
C       1.281300    1.107100   -0.574700
C       1.015100   -1.481200   -0.310200
C      -1.811300   -1.011400    0.220800
H      -1.945800   -2.009700    0.615500
C      -1.523400   -0.665000   -1.150000
H      -1.416000   -1.358200   -1.975000
C      -1.396200    0.752900   -1.227400
H      -1.168300    1.321100   -2.120700
C      -1.598300    1.292700    0.091500
H      -1.542100    2.336000    0.372500
C      -1.858900    0.198100    0.966900
H      -1.962000    0.265400    2.041300
C       1.445000    0.762700    1.782900
N       0.668700   -0.110600    2.056100
