# Supplementary material for: Cyanide-bridged iron complexes as biomimetics of tri-iron arrangements in maturases of the H cluster of the di-iron hydrogenase
Source: Chem Sci. 2016 Feb 29;7(6):3710–9. doi: 10.1039/c6sc00213g (PMC6008931; doi:10.1039/c6sc00213g)
Supplement: Supplementary file 2 [file SC-007-C6SC00213G-s002.zip › xyz/z-TS1.xyz]

17
Molecule Name
Fe     -0.053600   -0.009500    0.025700
O      -1.696500   -2.312400   -0.760500
O      -1.955500    2.025000   -0.914000
C      -1.073700   -1.397900   -0.434400
C      -1.232800    1.217500   -0.519900
C       1.650100    1.200200    0.273600
H       1.636200    2.191800    0.705800
C       1.449100    0.870100   -1.111400
H       1.266700    1.574800   -1.913500
C       1.498400   -0.549700   -1.244600
H       1.369700   -1.106900   -2.163900
C       1.747000   -1.106300    0.061300
H       1.817200   -2.157300    0.308500
C       1.838200   -0.025300    0.980800
H       1.932600   -0.123100    2.053800
C      -0.771900   -0.534800    2.071400
N      -1.148400    0.588800    1.896600
