# Supplementary material for: Cyanide-bridged iron complexes as biomimetics of tri-iron arrangements in maturases of the H cluster of the di-iron hydrogenase
Source: Chem Sci. 2016 Feb 29;7(6):3710–9. doi: 10.1039/c6sc00213g (PMC6008931; doi:10.1039/c6sc00213g)
Supplement: Supplementary file 2 [file SC-007-C6SC00213G-s002.zip › xyz/z-TS2.xyz]

17
Molecule Name
Fe     -0.039500    0.033200    0.046400
O      -1.972500   -1.750800   -1.269400
O      -1.569300    2.477900   -0.504300
C      -1.262100   -1.056900   -0.679600
C      -0.988600    1.508100   -0.272400
C       1.824900    0.970900    0.342000
H       1.962700    1.935800    0.811600
C       1.573100    0.728100   -1.057000
H       1.499500    1.480500   -1.832300
C       1.427700   -0.678400   -1.241500
H       1.222700   -1.177500   -2.180500
C       1.583800   -1.315000    0.041200
H       1.506000   -2.374900    0.244500
C       1.834200   -0.290700    0.999300
H       1.903100   -0.437600    2.068600
C      -1.583400   -0.863000    1.878100
N      -0.741600   -0.017600    1.972700
