# Supplementary material for: Cyanide-bridged iron complexes as biomimetics of tri-iron arrangements in maturases of the H cluster of the di-iron hydrogenase
Source: Chem Sci. 2016 Feb 29;7(6):3710–9. doi: 10.1039/c6sc00213g (PMC6008931; doi:10.1039/c6sc00213g)
Supplement: Supplementary file 2 [file SC-007-C6SC00213G-s002.zip › xyz/z.xyz]

17
Molecule Name
Fe     -0.034800   -0.000000   -0.057100
O      -1.694200   -2.160300   -1.136400
O      -1.692500    2.163100   -1.133100
C      -1.052200   -1.301600   -0.708600
C      -1.051200    1.303200   -0.706500
C      -1.071400   -0.001100    1.544500
N      -1.671800   -0.001700    2.552100
C       1.661900    1.156700    0.410400
H       1.632300    2.184100    0.748700
C       1.725000    0.711000   -0.959100
H       1.751400    1.347900   -1.834300
C       1.724800   -0.710600   -0.959900
H       1.751000   -1.346600   -1.835800
C       1.661600   -1.157800    0.409100
H       1.632000   -2.185600    0.746400
C       1.635300   -0.001000    1.242400
H       1.533400   -0.001600    2.319200
